# Supplementary material for: Pmel17 Deficiency Affects Melanogenesis and Promotes Tumor Vascularization
Source: Int J Mol Sci. 2026 Jan 23;27(3):1147. doi: 10.3390/ijms27031147 (PMC12897883; doi:10.3390/ijms27031147)
Supplement: Supplementary file 1 [file ijms-27-01147-s001.zip]

Archive with 1 entries (1 files):
- ijms-4067386-supplementary.pdf
